# Supplementary material for: Education Intervention Has the Potential to Improve Short-Term Dietary Pattern among Older Adults with Undernutrition
Source: Geriatrics (Basel). 2023 May 17;8(3):56. doi: 10.3390/geriatrics8030056 (PMC10204358; doi:10.3390/geriatrics8030056)
Supplement: Supplementary file 1 [file geriatrics-08-00056-s001.zip]

Archive with 1 entries (1 files):
- geriatrics-2267043-supplementary.pdf
